# Supplementary material for: Peripheral Blood DNA Methylation Profiles Do Not Predict Endoscopic Post-Operative Recurrence in Crohn’s Disease Patients
Source: Int J Mol Sci. 2022 Sep 9;23(18):10467. doi: 10.3390/ijms231810467 (PMC9503775; doi:10.3390/ijms231810467)
Supplement: Supplementary file 1 [file ijms-23-10467-s001.zip]

Archive with 1 entries (1 files):
- ijms-1871254-supplementary.pdf
